# Supplementary material for: Synthesis, Characterization and Assessment of Antioxidant and Melanogenic Inhibitory Properties of Edaravone Derivatives
Source: Antioxidants (Basel). 2024 Sep 23;13(9):1148. doi: 10.3390/antiox13091148 (PMC11429142; doi:10.3390/antiox13091148)
Supplement: Supplementary file 1 [file antioxidants-13-01148-s001.zip]

Archive with 1 entries (1 files):
- antioxidants-3212818-supplementary.pdf
